# Supplementary material for: MftG is crucial for ethanol metabolism of mycobacteria by linking mycofactocin oxidation to respiration
Source: eLife. 2025 Jan 29;13:RP97559. doi: 10.7554/eLife.97559 (PMC11778925; doi:10.7554/eLife.97559)
Supplement: Supplementary file 2. — The co-occurrence table (sheet 1) contains accession numbers of MftG and MftC candidate proteins, as well as further GMC proteins found in each organism. The phylogenetic analysis was based on all GMC enzymes including MftG listed in the co-occurrence table as well as the GMC proteins listed‚ under ‘Reference GMC enzymes’ (sheet 2). [file elife-97559-supp2.xlsx]

## Sheet: co-occurrence of MftC and MftG
Organism	Protein acession MftC	HMM models MftC	mftC presence	Protein acession MftG	HMM models MftG	GMC clustered with MFT-related genes	mftG presence	MftC-MftG co-occurence	further GMC proteins used for phylogenetic analysis
Actinomadura madurae	WP_021598932	TIGR03962	TRUE	NA	NA	NA	FALSE	FALSE	NA
Actinomadura sp. WMMB 499	WP_151007815	TIGR03962	TRUE	WP_151007812	TIGR03970	TRUE	TRUE	TRUE	NA
Actinoplanes missouriensis	WP_014442837	TIGR03962	TRUE	WP_014442817	TIGR03970	TRUE	TRUE	TRUE	NA
Actinoplanes sp. L3-i22	WP_221329188	TIGR03962	TRUE	NA	NA	NA	FALSE	FALSE	WP_221328830
Aeromicrobium chenweiae	WP_108579904	TIGR03962	TRUE	NA	NA	TRUE	FALSE	FALSE	WP_108579895
Aeromicrobium sp. A1-2	WP_118394614	TIGR03962	TRUE	NA	NA	TRUE	FALSE	FALSE	WP_118394618
Aeromicrobium yanjiei	WP_153651673	TIGR03962	TRUE	NA	NA	TRUE	FALSE	FALSE	WP_208431018
Agrococcus sp. SCSIO52902	WP_246990837	TIGR03962	TRUE	WP_246990831	NA	TRUE	TRUE	TRUE	NA
Agromyces archimandritae	WP_244857764	TIGR03962	TRUE	WP_210896809	NA	FALSE	TRUE	TRUE	NA
Alloactinosynnema sp. L-07	WP_054046052	TIGR03962	TRUE	NA	NA	NA	FALSE	FALSE	WP_054045861
Allobranchiibius sp. GilTou73	WP_233766234	TIGR03962	TRUE	NA	NA	NA	FALSE	FALSE	WP_233767469
Amycolatopsis acidiphila	WP_144641563	TIGR03962	TRUE	NA	NA	NA	FALSE	FALSE	WP_144633965
Amycolatopsis keratiniphila	WP_072030260	TIGR03962	TRUE	NA	NA	NA	FALSE	FALSE	WP_072030575
Amycolatopsis methanolica	WP_017983863	TIGR03962	TRUE	NA	NA	NA	FALSE	FALSE	WP_017983420
Amycolatopsis orientalis	WP_037355136	TIGR03962	TRUE	NA	NA	NA	FALSE	FALSE	WP_037354040
Amycolatopsis pretoriensis	WP_086681991	TIGR03962	TRUE	NA	NA	TRUE	TRUE	TRUE	WP_086682013
Amycolatopsis roodepoortensis	WP_257483918	TIGR03962	TRUE	NA	NA	NA	FALSE	FALSE	WP_126736239
Amycolatopsis sp. AA4	WP_009076819	TIGR03962	TRUE	NA	NA	NA	FALSE	FALSE	WP_037716153
Amycolatopsis sp. FDAARGOS 1241	WP_204089213	TIGR03962	TRUE	NA	NA	NA	FALSE	FALSE	WP_204096080
Amycolatopsis sp. WQ 127309	WP_247051563	TIGR03962	TRUE	NA	NA	NA	FALSE	FALSE	WP_247059200
Anaeromyxobacter sp. Red232	WP_248354516	TIGR03962	TRUE	NA	NA	NA	FALSE	FALSE	NA
Aquihabitans sp. G128	WP_217001903	TIGR03962	TRUE	NA	NA	NA	FALSE	FALSE	NA
Aquihabitans sp. Kera 3	WP_227759807	TIGR03962	TRUE	NA	NA	NA	FALSE	FALSE	NA
Arthrobac+A1:A311ter sp. zg-Y859	WP_255865515	TIGR03962	TRUE	WP_255865517	TIGR03970	TRUE	TRUE	TRUE	NA
Arthrobacter jiangjiafuii	WP_210228680	TIGR03962	TRUE	WP_210231674	NA	FALSE	TRUE	TRUE	NA
Arthrobacter sp. FW305-BF8	WP_236807036	TIGR03962	TRUE	WP_236807046	NA	TRUE	TRUE	TRUE	NA
Arthrobacter sp. StoSoilA2	WP_224167226	TIGR03962	TRUE	WP_224167512	TIGR03970	TRUE	TRUE	TRUE	NA
Blastococcus saxobsidens	WP_014378466	TIGR03962	TRUE	WP_014378294	TIGR03970	FALSE	TRUE	TRUE	NA
Capillimicrobium parvum	WP_259315021	TIGR03962	TRUE	NA	NA	NA	FALSE	FALSE	WP_259313986
Catellatospora sp. IY07-71	WP_212844266	TIGR03962	TRUE	NA	NA	NA	FALSE	FALSE	NA
Citricoccus sp. SGAir0253	WP_137774431	TIGR03962	TRUE	WP_137774428	TIGR03970	TRUE	TRUE	TRUE	NA
Cnuibacter physcomitrellae	WP_085019162	TIGR03962	TRUE	WP_085019159	NA	TRUE	TRUE	TRUE	NA
Defluviicoccus vanus	WP_190262899	TIGR03962	TRUE	NA	NA	NA	FALSE	FALSE	WP_190261985
Desulfofarcimen acetoxidans	WP_015759609	TIGR03962	TRUE	NA	NA	NA	FALSE	FALSE	NA
Desulfonema limicola	WP_207687446	TIGR03962	TRUE	NA	NA	NA	FALSE	FALSE	NA
Dietzia alimentaria	WP_010541217	TIGR03962	TRUE	WP_238529272	NF038210	TRUE	TRUE	TRUE	NA
Dietzia cinnamea	WP_131885248	TIGR03962	TRUE	WP_131885243	NF038211	TRUE	TRUE	TRUE	NA
Dietzia kunjamensis	WP_119193248	TIGR03962	TRUE	WP_283465827	NF038212	TRUE	TRUE	TRUE	NA
Dietzia lutea	WP_108847869	TIGR03962	TRUE	WP_108847864	NF038213	TRUE	TRUE	TRUE	NA
Dietzia maris	WP_067716575	TIGR03962	TRUE	WP_269501808	NF038214	TRUE	TRUE	TRUE	NA
Dietzia massiliensis	WP_213184827	TIGR03962	TRUE	WP_213184822	NF038215	TRUE	TRUE	TRUE	NA
Dietzia psychralcaliphila	WP_107746358	TIGR03962	TRUE	WP_244911006	NF038216	TRUE	TRUE	TRUE	NA
Dietzia timorensis	WP_067472752	TIGR03962	TRUE	WP_067472743	NF038217	TRUE	TRUE	TRUE	NA
Epidermidibacterium keratini	WP_159544222	TIGR03962	TRUE	WP_159544200	NA	FALSE	TRUE	TRUE	NA
Frankia inefficax	WP_049807113	TIGR03962	TRUE	NA	NA	NA	FALSE	FALSE	WP_232425320
Frankia sp. ArI3	WP_055863611	TIGR03962	TRUE	NA	NA	NA	FALSE	FALSE	NA
Frondihabitans sp. PAMC 28766	WP_082763407	TIGR03962	TRUE	WP_204249297	NA	TRUE	TRUE	TRUE	NA
Geobacter pickeringii	WP_039741526	TIGR03962	TRUE	NA	NA	NA	FALSE	FALSE	NA
Geodermatophilus obscurus	WP_012950890	TIGR03962	TRUE	WP_012950710	TIGR03970	FALSE	TRUE	TRUE	NA
Georgenia sp. TF02-10	WP_242895311	TIGR03962	TRUE	NA	NA	NA	FALSE	FALSE	WP_242895848
Geotalea uraniireducens	WP_011940373	TIGR03962	TRUE	NA	NA	NA	FALSE	FALSE	NA
Gordonia alkanivorans	WP_127962527	TIGR03962	TRUE	WP_035753548	TIGR04542	TRUE	TRUE	TRUE	NA
Gordonia amarae	WP_005193568	TIGR03962	TRUE	WP_005193574	TIGR04542	TRUE	TRUE	TRUE	NA
Gordonia amicalis	WP_024497671	TIGR03962	TRUE	WP_159404927	TIGR4542	TRUE	TRUE	TRUE	NA
Gordonia bronchialis	WP_012835461	TIGR03962	TRUE	WP_012835455	TIGR04542	TRUE	TRUE	TRUE	NA
Gordonia hongkongensis	WP_247449998	TIGR03962	TRUE	WP_247449991	TIGR04542	TRUE	TRUE	TRUE	NA
Gordonia insulae	WP_124710537	TIGR03962	TRUE	WP_124710543	TIGR04542	TRUE	TRUE	TRUE	NA
Gordonia iterans	WP_105943268	TIGR03962	TRUE	WP_105943259	TIGR04542	TRUE	TRUE	TRUE	NA
Gordonia jinghuaiqii	WP_188328745	TIGR03962	TRUE	WP_188328740	TIGR04542	TRUE	TRUE	TRUE	NA
Gordonia mangrovi	WP_160900603	TIGR03962	TRUE	WP_233750959	TIGR04542	NA	TRUE	TRUE	NA
Gordonia otitidis	WP_007236663	TIGR03962	TRUE	WP_039993031	TIGR04542	TRUE	TRUE	TRUE	NA
Gordonia phthalatica	WP_062393786	TIGR03962	TRUE	WP_062393778	TIGR04542	TRUE	TRUE	TRUE	NA
Gordonia polyisoprenivorans	WP_094600907	TIGR03962	TRUE	WP_006367879	TIGR04542	TRUE	TRUE	TRUE	NA
Gordonia pseudoamarae	WP_213244624	TIGR03962	TRUE	WP_213244619	TIGR04542	TRUE	TRUE	TRUE	NA
Gordonia rubripertincta	WP_005199921	TIGR03962	TRUE	WP_039880173	TIGR04542	TRUE	TRUE	TRUE	NA
Gordonia sp. 135	WP_035753532	TIGR03962	TRUE	WP_155225505	TIGR04542	TRUE	TRUE	TRUE	NA
Gordonia sp. KTR9	WP_010842289	TIGR03962	TRUE	WP_014927867	TIGR04542	TRUE	TRUE	TRUE	NA
Gordonia sp. PDNC005	WP_240194183	TIGR03962	TRUE	WP_205329399	TIGR04542	TRUE	TRUE	TRUE	NA
Gordonia sp. PP30	WP_247864994	TIGR03962	TRUE	WP_247864984	TIGR04542	TRUE	TRUE	TRUE	NA
Gordonia sp. WA4-43	WP_226513873	TIGR03962	TRUE	WP_226513870	TIGR04542	TRUE	TRUE	TRUE	NA
Gordonia terrae	WP_004020573	TIGR03962	TRUE	WP_004020567	TIGR04542	TRUE	TRUE	TRUE	NA
Gordonia zhaorongruii	WP_235831443	TIGR03962	TRUE	WP_132992080	TIGR04542	TRUE	TRUE	TRUE	NA
Halobacterium sp. Gai3-17	WP_232701937	TIGR03962	TRUE	NA	NA	NA	FALSE	FALSE	NA
Halodesulfurarchaeum formicicum	WP_070364202	TIGR03962	TRUE	NA	NA	NA	FALSE	FALSE	NA
Halolamina sp. CBA1230	WP_079232158	TIGR03962	TRUE	NA	NA	NA	FALSE	FALSE	NA
Haloterrigena turkmenica	WP_012944967	TIGR03962	TRUE	NA	NA	NA	FALSE	FALSE	WP_012945940
Herbiconiux sp. L3-i23	NA	NA	FALSE	WP_251858239	NA	TRUE	TRUE	FALSE	NA
Herbiconiux sp. SALV-R1	WP_171704414	TIGR03962	TRUE	WP_171704410	NA	TRUE	TRUE	TRUE	NA
Hoyosella subflava	WP_013809109	TIGR03962	TRUE	NA	NA	NA	FALSE	FALSE	WP_013805813
Iamia sp. SCSIO 61187	WP_219943834	TIGR03962	TRUE	NA	NA	NA	FALSE	FALSE	NA
Ilumatobacter coccineus	WP_015443074	TIGR03962	TRUE	NA	NA	NA	FALSE	FALSE	WP_015441994
Janibacter limosus	WP_130629953	TIGR03962	TRUE	NA	NA	NA	FALSE	FALSE	NA
Janibacter melonis	WP_191563277	TIGR03962	TRUE	NA	NA	NA	FALSE	FALSE	WP_191564949
Leifsonia shinshuensis	WP_242599909	TIGR03962	TRUE	NA	NA	NA	FALSE	FALSE	NA
Leucobacter sp. H21R-36	WP_244692891	TIGR03962	TRUE	NA	NA	NA	FALSE	FALSE	WP_244694089
Leucobacter sp. H21R-40	WP_244728631	TIGR03962	TRUE	NA	NA	NA	FALSE	FALSE	WP_244730136
Microbacterium caowuchunii	WP_150892992	TIGR03962	TRUE	WP_150892996	NA	TRUE	TRUE	TRUE	NA
Microbacterium schleiferi	WP_195692817	TIGR03962	TRUE	WP_229382219	NA	TRUE	TRUE	TRUE	NA
Microbacterium sediminis	WP_083991071	TIGR03962	TRUE	WP_067028367	TIGR03970	TRUE	TRUE	TRUE	NA
Modestobacter marinus	WP_014743321	TIGR03962	TRUE	WP_229681840	NA	FALSE	TRUE	TRUE	NA
Mycobacterium avium	WP_003873525	TIGR03962	TRUE	WP_003879439	TIGR03970	TRUE	TRUE	TRUE	NA
Mycobacterium basiliense	WP_158015512	TIGR03962	TRUE	WP_158015516	TIGR03970	TRUE	TRUE	TRUE	NA
Mycobacterium branderi	WP_083130164	TIGR03962	TRUE	WP_179966357	TIGR03970	TRUE	TRUE	TRUE	NA
Mycobacterium canettii	WP_014000363	TIGR03962	TRUE	WP_015289236	TIGR03970	TRUE	TRUE	TRUE	NA
Mycobacterium colombiense	WP_007773604	TIGR03962	TRUE	WP_007773597	TIGR03970	TRUE	TRUE	TRUE	NA
Mycobacterium conspicuum	WP_139825251	TIGR03962	TRUE	WP_085233434	TIGR03970	TRUE	TRUE	TRUE	NA
Mycobacterium cookii	WP_163779747	TIGR03962	TRUE	WP_163782114	TIGR03970	TRUE	TRUE	TRUE	NA
Mycobacterium diernhoferi	WP_073856291	TIGR03962	TRUE	WP_073856295	TIGR03970	TRUE	TRUE	TRUE	NA
Mycobacterium dioxanotrophicus	WP_087079313	TIGR03962	TRUE	WP_198344094	TIGR03970	TRUE	TRUE	TRUE	NA
Mycobacterium doricum	WP_085192418	TIGR03962	TRUE	WP_085192415	TIGR03970	TRUE	TRUE	TRUE	NA
Mycobacterium florentinum	WP_085222934	TIGR03962	TRUE	WP_179968142	TIGR03970	TRUE	TRUE	TRUE	NA
Mycobacterium goodii	WP_073680317	TIGR03962	TRUE	WP_240174317	TIGR03970	TRUE	TRUE	TRUE	NA
Mycobacterium gordonae	WP_063892881	TIGR03962	TRUE	WP_055576372	TIGR03970	TRUE	TRUE	TRUE	NA
Mycobacterium grossiae	WP_070352545	TIGR03962	TRUE	WP_070352542	TIGR03970	TRUE	TRUE	TRUE	NA
Mycobacterium haemophilum	WP_047313774	TIGR03962	TRUE	WP_156166277	TIGR03970	TRUE	TRUE	TRUE	NA
Mycobacterium heckeshornense	WP_048890274	TIGR03962	TRUE	WP_048890270	TIGR03970	TRUE	TRUE	TRUE	NA
Mycobacterium heidelbergense	WP_083073957	TIGR03962	TRUE	WP_083073952	TIGR03970	TRUE	TRUE	TRUE	NA
Mycobacterium heraklionense	WP_047318340	TIGR03962	TRUE	WP_047318344	TIGR03970	TRUE	TRUE	TRUE	NA
Mycobacterium holsaticum	WP_220690986	TIGR03962	TRUE	WP_069406100	TIGR03970	TRUE	TRUE	TRUE	NA
Mycobacterium intracellulare	WP_020823597	TIGR03962	TRUE	WP_009957095	TIGR03970	TRUE	TRUE	TRUE	NA
Mycobacterium kansasii	WP_023370904	TIGR03962	TRUE	WP_023370912	TIGR03970	TRUE	TRUE	TRUE	NA
Mycobacterium koreense	WP_069392787	TIGR03962	TRUE	WP_174254738	TIGR03970	TRUE	TRUE	TRUE	NA
Mycobacterium kubicae	WP_068033896	TIGR03962	TRUE	WP_068033892	TIGR03970	TRUE	TRUE	TRUE	NA
Mycobacterium lacus	WP_085157571	TIGR03962	TRUE	WP_085157585	TIGR03970	TRUE	TRUE	TRUE	NA
Mycobacterium lentiflavum	WP_090600371	TIGR03962	TRUE	WP_090600384	TIGR03970	TRUE	TRUE	TRUE	NA
Mycobacterium liflandii	WP_015354672	TIGR03962	TRUE	WP_015354676	TIGR03970	TRUE	TRUE	TRUE	NA
Mycobacterium malmoense	WP_071509419	TIGR03962	TRUE	WP_065441069	TIGR03970	TRUE	TRUE	TRUE	NA
Mycobacterium mantenii	WP_067833747	TIGR03962	TRUE	WP_067833759	TIGR03970	TRUE	TRUE	TRUE	NA
Mycobacterium marinum	WP_012392928	TIGR03962	TRUE	WP_012392932	TIGR03970	TRUE	TRUE	TRUE	NA
Mycobacterium marseillense	WP_067166272	TIGR03962	TRUE	WP_067166286	TIGR03970	TRUE	TRUE	TRUE	NA
Mycobacterium noviomagense	WP_083089157	TIGR03962	TRUE	WP_083089176	TIGR03970	TRUE	TRUE	TRUE	NA
Mycobacterium novum	WP_193465111	TIGR03962	TRUE	WP_041318660	TIGR03970	TRUE	TRUE	TRUE	NA
Mycobacterium ostraviense	WP_099318910	TIGR03962	TRUE	WP_075511113	TIGR03970	TRUE	TRUE	TRUE	NA
Mycobacterium pallens	WP_071947489	TIGR03962	TRUE	WP_220046177	TIGR03970	TRUE	TRUE	TRUE	NA
Mycobacterium paragordonae	WP_065161800	TIGR03962	TRUE	WP_120791738	TIGR03970	TRUE	TRUE	TRUE	NA
Mycobacterium paraintracellulare	WP_202349397	TIGR03962	TRUE	WP_201408269	TIGR03970	TRUE	TRUE	TRUE	NA
Mycobacterium paraseoulense	WP_083171582	TIGR03962	TRUE	WP_083171579	TIGR03970	TRUE	TRUE	TRUE	NA
Mycobacterium paraterrae	WP_240259988	TIGR03962	TRUE	WP_240264143	TIGR03970	TRUE	TRUE	TRUE	NA
Mycobacterium parmense	WP_085271930	TIGR03962	TRUE	WP_139826029	TIGR03970	TRUE	TRUE	TRUE	NA
Mycobacterium pseudoshottsii JCM 15466	WP_020788572	TIGR03962	TRUE	WP_086085431	TIGR03970	TRUE	TRUE	TRUE	NA
Mycobacterium saskatchewanense	WP_085258086	TIGR03962	TRUE	WP_085258082	TIGR03970	TRUE	TRUE	TRUE	NA
Mycobacterium seoulense	WP_163683858	TIGR03962	TRUE	WP_163683861	TIGR03970	TRUE	TRUE	TRUE	NA
Mycobacterium shigaense	WP_096437412	TIGR03962	TRUE	WP_096437418	TIGR03970	TRUE	TRUE	TRUE	NA
Mycobacterium shinjukuense	WP_083045942	TIGR03962	TRUE	WP_083045938	TIGR03970	TRUE	TRUE	TRUE	NA
Mycobacterium shottsii	WP_198967529	TIGR03962	TRUE	WP_198967533	TIGR03970	TRUE	TRUE	TRUE	NA
Mycobacterium simiae	WP_044509815	TIGR03962	TRUE	WP_084949918	TIGR03970	TRUE	TRUE	TRUE	NA
Mycobacterium sp. EPa45	WP_047329088	TIGR03962	TRUE	WP_047329092	TIGR03970	TRUE	TRUE	TRUE	NA
Mycobacterium sp. IDR2000157661	WP_238889212	TIGR03962	TRUE	WP_238889208	TIGR03970	TRUE	TRUE	TRUE	NA
Mycobacterium sp. JS623	WP_015305007	TIGR03962	TRUE	WP_015305011	TIGR03970	TRUE	TRUE	TRUE	NA
Mycobacterium sp. MOTT36Y	WP_008260832	TIGR03962	TRUE	WP_014712394	TIGR03970	TRUE	TRUE	TRUE	NA
Mycobacterium sp. PYR15	WP_071947489	TIGR03962	TRUE	WP_096312699	TIGR03970	TRUE	TRUE	TRUE	NA
Mycobacterium sp. WY10	WP_071947489	TIGR03962	TRUE	WP_071950077	TIGR03970	TRUE	TRUE	TRUE	NA
Mycobacterium sp. YC-RL4	WP_068003756	TIGR03962	TRUE	WP_068000462	TIGR03970	TRUE	TRUE	TRUE	NA
Mycobacterium spongiae	WP_211697905	TIGR03962	TRUE	WP_211697911	TIGR03970	TRUE	TRUE	TRUE	NA
Mycobacterium stephanolepidis	WP_096503737	TIGR03962	TRUE	WP_096506131	TIGR03970	TRUE	TRUE	TRUE	NA
Mycobacterium stomatepiae	WP_163790654	TIGR03962	TRUE	WP_179969207	TIGR03970	TRUE	TRUE	TRUE	NA
Mycobacterium tuberculosis	WP_016719826	TIGR03962	TRUE	WP_003901002	TIGR03970	TRUE	TRUE	TRUE	NA
Mycobacterium ulcerans	WP_096371667	TIGR03962	TRUE	WP_011739047	TIGR03970	TRUE	TRUE	TRUE	NA
Mycobacterium vicinigordonae	WP_180916927	TIGR03962	TRUE	WP_180916930	TIGR03970	TRUE	TRUE	TRUE	NA
Mycobacterium virginiense	WP_064888749	TIGR03962	TRUE	WP_046285388	TIGR3970	TRUE	TRUE	TRUE	NA
Mycobacterium xenopi	WP_003923363	TIGR03962	TRUE	WP_003923368	TIGR03970	TRUE	TRUE	TRUE	NA
Mycobacteroides abscessus	WP_005055614	TIGR03962	TRUE	WP_005106714	TIGR03970	TRUE	TRUE	TRUE	NA
Mycobacteroides chelonae	WP_046254669	TIGR03962	TRUE	WP_046255983	TIGR03970	TRUE	TRUE	TRUE	NA
Mycobacteroides immunogenum	WP_043076440	TIGR03962	TRUE	WP_064627766	TIGR03970	TRUE	TRUE	TRUE	NA
Mycobacteroides salmoniphilum	WP_078323485	TIGR03962	TRUE	WP_078323489	TIGR03970	TRUE	TRUE	TRUE	NA
Mycobacteroides saopaulense	WP_070909376	TIGR03962	TRUE	WP_070909380	TIGR03970	TRUE	TRUE	TRUE	NA
Mycolicibacillus parakoreensis	WP_240170439	TIGR03962	TRUE	WP_240170436	TIGR03970	TRUE	TRUE	TRUE	NA
Mycolicibacter hiberniae	WP_085137366	TIGR03962	TRUE	WP_085137374	TIGR03970	TRUE	TRUE	TRUE	NA
Mycolicibacter minnesotensis	WP_083026967	TIGR03962	TRUE	WP_083026971	TIGR03970	TRUE	TRUE	TRUE	NA
Mycolicibacter sinensis	WP_064855840	TIGR03962	TRUE	WP_064855844	TIGR03970	TRUE	TRUE	TRUE	NA
Mycolicibacter terrae	WP_085261798	TIGR03962	TRUE	WP_085261802	TIGR03970	TRUE	TRUE	TRUE	NA
Mycolicibacterium aichiense	WP_115321975	TIGR03962	TRUE	WP_115322094	TIGR03970	TRUE	TRUE	TRUE	NA
Mycolicibacterium alvei	WP_163664220	TIGR03962	TRUE	WP_163664212	TIGR03970	TRUE	TRUE	TRUE	NA
Mycolicibacterium anyangense	WP_163806973	TIGR03962	TRUE	WP_246224705	TIGR03970	TRUE	TRUE	TRUE	NA
Mycolicibacterium arabiense	WP_163918976	TIGR03962	TRUE	WP_163918972	TIGR03970	TRUE	TRUE	TRUE	NA
Mycolicibacterium aubagnense	WP_138232211	TIGR03962	TRUE	WP_138232207	TIGR03970	TRUE	TRUE	TRUE	NA
Mycolicibacterium aurum	WP_048630031	TIGR03962	TRUE	WP_083442892	TIGR03970	TRUE	TRUE	TRUE	NA
Mycolicibacterium baixiangningiae	WP_193046232	TIGR03962	TRUE	WP_193046228	TIGR03970	TRUE	TRUE	TRUE	NA
Mycolicibacterium boenickei	WP_077742224	TIGR03962	TRUE	WP_077742218	TIGR03970	TRUE	TRUE	TRUE	NA
Mycolicibacterium celeriflavum	WP_067217691	TIGR03962	TRUE	WP_067217680	TIGR03970	TRUE	TRUE	TRUE	NA
Mycolicibacterium chitae	WP_126335193	TIGR03962	TRUE	WP_126335189	TIGR03970	TRUE	TRUE	TRUE	NA
Mycolicibacterium chubuense	WP_014805740	TIGR03962	TRUE	WP_014814236	TIGR03970	TRUE	TRUE	TRUE	NA
Mycolicibacterium confluentis	WP_085149660	TIGR03962	TRUE	WP_085150095	TIGR03970	TRUE	TRUE	TRUE	NA
Mycolicibacterium duvalii	WP_098002456	TIGR03962	TRUE	WP_098002540	TIGR03970	TRUE	TRUE	TRUE	NA
Mycolicibacterium fallax	WP_085096369	TIGR03962	TRUE	WP_085096377	TIGR03970	TRUE	TRUE	TRUE	NA
Mycolicibacterium farcinogenes	WP_221851952	TIGR03962	TRUE	WP_221851948	TIGR03970	TRUE	TRUE	TRUE	NA
Mycolicibacterium flavescens	WP_069413138	TIGR03962	TRUE	WP_084293952	TIGR03970	TRUE	TRUE	TRUE	NA
Mycolicibacterium fortuitum	WP_003881930	TIGR03962	TRUE	WP_003881933	TIGR03970	TRUE	TRUE	TRUE	NA
Mycolicibacterium gadium	WP_179964786	TIGR03962	TRUE	WP_163687010	TIGR03970	TRUE	TRUE	TRUE	NA
Mycolicibacterium gilvum	WP_011895885	TIGR03962	TRUE	WP_013472705	TIGR03970	TRUE	TRUE	TRUE	NA
Mycolicibacterium hassiacum	WP_026213528	TIGR03962	TRUE	WP_018354903	TIGR03970	TRUE	TRUE	TRUE	NA
Mycolicibacterium helvum	WP_163746678	TIGR03962	TRUE	WP_163746674	TIGR03970	TRUE	TRUE	TRUE	NA
Mycolicibacterium insubricum	WP_083031343	TIGR03962	TRUE	WP_083031354	TIGR03970	TRUE	TRUE	TRUE	NA
Mycolicibacterium litorale	WP_134054298	TIGR03962	TRUE	WP_134055326	TIGR03970	TRUE	TRUE	TRUE	NA
Mycolicibacterium madagascariense	WP_163733653	TIGR03962	TRUE	WP_163733667	TIGR03970	TRUE	TRUE	TRUE	NA
Mycolicibacterium mageritense	WP_036429146	TIGR03962	TRUE	WP_036429139	TIGR03970	TRUE	TRUE	TRUE	NA
Mycolicibacterium mengxianglii	WP_197382454	TIGR03962	TRUE	WP_231646262	TIGR03970	TRUE	TRUE	TRUE	NA
Mycolicibacterium monacense	WP_064874121	TIGR03962	TRUE	WP_064874118	TIGR03970	TRUE	TRUE	TRUE	NA
Mycolicibacterium moriokaense	WP_083156062	TIGR03962	TRUE	WP_083156054	TIGR03970	TRUE	TRUE	TRUE	NA
Mycolicibacterium mucogenicum	WP_053855569	TIGR03962	TRUE	WP_053855571	TIGR03970	TRUE	TRUE	TRUE	NA
Mycolicibacterium neoaurum	WP_019514034	TIGR03962	TRUE	WP_019514038	TIGR03970	TRUE	TRUE	TRUE	NA
Mycolicibacterium parafortuitum	WP_083144907	TIGR03962	TRUE	WP_083144911	TIGR03970	TRUE	TRUE	TRUE	NA
Mycolicibacterium phlei	WP_003886850	TIGR03962	TRUE	WP_040633054	TIGR03970	TRUE	TRUE	TRUE	NA
Mycolicibacterium phocaicum	WP_226519503	TIGR03962	TRUE	WP_138250464	TIGR03970	TRUE	TRUE	TRUE	NA
Mycolicibacterium poriferae	WP_163673176	TIGR03962	TRUE	WP_235682492	TIGR03970	TRUE	TRUE	TRUE	NA
Mycolicibacterium psychrotolerans	WP_163727122	TIGR03962	TRUE	WP_163727100	TIGR03970	TRUE	TRUE	TRUE	NA
Mycolicibacterium pulveris	WP_163898006	TIGR03962	TRUE	WP_163897992	TIGR03970	TRUE	TRUE	TRUE	NA
Mycolicibacterium rhodesiae	WP_005143854	TIGR03962	TRUE	WP_005143859	TIGR03970	TRUE	TRUE	TRUE	NA
Mycolicibacterium sarraceniae	WP_163697392	TIGR03962	TRUE	WP_163697401	TIGR03970	TRUE	TRUE	TRUE	NA
Mycolicibacterium sediminis	WP_163797090	TIGR03962	TRUE	WP_174266795	TIGR03970	TRUE	TRUE	TRUE	NA
Mycolicibacterium smegmatis	WP_003892809	TIGR03962	TRUE	WP_014877070	TIGR03970	TRUE	TRUE	TRUE	WP_011730909.1, WP_162139562.1
Mycolicibacterium sp. YH-1	WP_241400806	TIGR03962	TRUE	WP_241400802	TIGR03970	TRUE	TRUE	TRUE	NA
Mycolicibacterium thermoresistibile	WP_050811971	TIGR03962	TRUE	WP_050811972	TIGR03970	TRUE	TRUE	TRUE	NA
Mycolicibacterium tokaiense	WP_115278051	TIGR03962	TRUE	WP_068915599	TIGR03970	TRUE	TRUE	TRUE	NA
Mycolicibacterium vaccae	WP_003929585	TIGR03962	TRUE	WP_003929581	TIGR03970	TRUE	TRUE	TRUE	NA
Mycolicibacterium vanbaalenii	WP_011778562	TIGR03962	TRUE	WP_011778566	TIGR03970	TRUE	TRUE	TRUE	NA
Nakamurella multipartita	WP_015746105	TIGR03962	TRUE	WP_015749018	TIGR03970	FALSE	TRUE	TRUE	NA
Nakamurella sp. PAMC28650	WP_187091356	TIGR03962	TRUE	NA	NA	NA	FALSE	FALSE	NA
Nesterenkonia sp. NBAIMH1	WP_246836217	TIGR03962	TRUE	WP_146341665	NA	TRUE	TRUE	TRUE	NA
Nocardia arthritidis	WP_084467210	TIGR03962	TRUE	WP_063053793	TIGR03970	TRUE	TRUE	TRUE	NA
Nocardia asteroides	WP_019049341	TIGR03962	TRUE	WP_019049339	TIGR03970	TRUE	TRUE	TRUE	NA
Nocardia brasiliensis	WP_042257964	TIGR03962	TRUE	WP_014988416	TIGR03970	TRUE	TRUE	TRUE	NA
Nocardia cyriacigeorgica	WP_081505628	TIGR03962	TRUE	WP_014353048	TIGR03970	TRUE	TRUE	TRUE	NA
Nocardia farcinica	WP_011209976	TIGR03962	TRUE	WP_011211599	TIGR03970	TRUE	TRUE	TRUE	NA
Nocardia gipuzkoensis	WP_181722866	TIGR03962	TRUE	WP_181724623	TIGR03970	TRUE	TRUE	TRUE	NA
Nocardia iowensis	WP_246634832	TIGR03962	TRUE	WP_218471821	TIGR03970	TRUE	TRUE	TRUE	NA
Nocardia mangyaensis	WP_084760368	TIGR03962	TRUE	WP_071930469	NA	TRUE	TRUE	TRUE	NA
Nocardia nova	WP_025350569	TIGR03962	TRUE	NA	NA	NA	FALSE	FALSE	WP_025348922
Nocardia sp. CS682	WP_135233540	TIGR03962	TRUE	WP_135233539	TIGR03970	TRUE	TRUE	TRUE	NA
Nocardia terpenica strain AUSMDU00012715	NA	NA	FALSE	NA	TIGR03970	FALSE	TRUE	FALSE	WP_167486892
Nocardia wallacei	WP_187688486	TIGR03962	TRUE	NA	NA	NA	FALSE	FALSE	WP_187685990
Nocardioides aquaticus	WP_214057762	TIGR03962	TRUE	NA	NA	NA	FALSE	FALSE	WP_214056401
Nocardioides aromaticivorans	WP_179648218	TIGR03962	TRUE	NA	NA	NA	FALSE	FALSE	WP_179650062
Nocardioides daphniae	WP_135831520	TIGR03962	TRUE	NA	NA	NA	FALSE	FALSE	NA
Nocardioides houyundeii	WP_101523277	TIGR03962	TRUE	NA	NA	NA	FALSE	FALSE	NA
Nocardioides humi	WP_141005671	TIGR03962	TRUE	NA	NA	NA	FALSE	FALSE	NA
Nocardioides panacis	WP_216938582	TIGR03962	TRUE	NA	NA	NA	FALSE	FALSE	NA
Nocardioides panacisoli	WP_219959696	TIGR03962	TRUE	NA	NA	NA	FALSE	FALSE	WP_219962432
Nocardioides rotundus	WP_223397611	TIGR03962	TRUE	NA	NA	NA	FALSE	FALSE	WP_223396347
Nocardioides sp. cx-173	WP_231241074	TIGR03962	TRUE	NA	NA	NA	FALSE	FALSE	WP_231241162
Nocardioides sp. LMS-CY	WP_215526088	TIGR03962	TRUE	NA	NA	NA	FALSE	FALSE	WP_215526403
Nocardioides sp. WS12	WP_182379227	TIGR03962	TRUE	NA	NA	NA	FALSE	FALSE	WP_182376251
Nocardioides sp. ZJ1313	WP_166132965	TIGR03962	TRUE	NA	NA	NA	FALSE	FALSE	WP_166133711
Nocardiopsis gilva	WP_017617744	TIGR03962	TRUE	WP_198345779	TIGR03970	FALSE	TRUE	TRUE	NA
Peterkaempfera bronchialis	NA	NA	FALSE	NA	TIGR03970	FALSE	TRUE	FALSE	WP_111489499
Phycicoccus sp. HDW14	WP_166118084	TIGR03962	TRUE	NA	NA	NA	FALSE	FALSE	WP_205860689
Pimelobacter simplex	WP_257752679	TIGR03962	TRUE	NA	NA	NA	FALSE	FALSE	WP_257750262
Prauserella marina	WP_091799555	TIGR03962	TRUE	NA	NA	NA	FALSE	FALSE	NA
Prescottella equi	WP_064058348	TIGR03962	TRUE	WP_005518321	TIGR03970	TRUE	TRUE	TRUE	NA
Pseudarthrobacter sulfonivorans	WP_190989948	TIGR03962	TRUE	WP_223860070	TIGR03970	TRUE	TRUE	TRUE	NA
Pseudonocardia autotrophica	WP_051737777	TIGR03962	TRUE	WP_037042311	TIGR03970	FALSE	TRUE	TRUE	NA
Pseudonocardia sp. CGMCC 4.1532	WP_185721180	TIGR03962	TRUE	WP_255425623	NA	FALSE	TRUE	TRUE	NA
Pseudonocardia sp. DSM 110487	WP_220257695	TIGR03962	TRUE	WP_255621454	TIGR03970	FALSE	TRUE	TRUE	NA
Pseudonocardia sp. HH130629-09	WP_060710387	TIGR03962	TRUE	WP_064485496	NA	FALSE	TRUE	TRUE	NA
Pseudonocardia sp. HH130630-07	WP_068797584	TIGR03962	TRUE	WP_068797010	TIGR03970	FALSE	TRUE	TRUE	NA
Rhodococcus aetherivorans	WP_185712899	TIGR03962	TRUE	WP_029544957	TIGR03970	TRUE	TRUE	TRUE	NA
Rhodococcus coprophilus	WP_072704573	TIGR03962	TRUE	WP_111731632	TIGR03970	TRUE	TRUE	TRUE	NA
Rhodococcus erythropolis	WP_151531949	TIGR03962	TRUE	WP_003941995	TIGR03970	TRUE	TRUE	TRUE	NA
Rhodococcus fascians	WP_032368353	TIGR03962	TRUE	WP_032376612	TIGR03970	TRUE	TRUE	TRUE	NA
Rhodococcus globerulus	WP_092801770	TIGR03962	TRUE	WP_092801752	TIGR03970	TRUE	TRUE	TRUE	NA
Rhodococcus gordoniae strain NCTC13296	WP_016932567	TIGR03962	TRUE	WP_064062534	TIGR03970	TRUE	TRUE	TRUE	NA
Rhodococcus jostii	WP_073365975	TIGR03962	TRUE	WP_011598115	TIGR03970	TRUE	TRUE	TRUE	NA
Rhodococcus koreensis	WP_072945585	TIGR03962	TRUE	WP_072945602	TIGR03970	TRUE	TRUE	TRUE	NA
Rhodococcus opacus	WP_005253800	TIGR03962	TRUE	WP_005253807	TIGR03970	TRUE	TRUE	TRUE	NA
Rhodococcus oxybenzonivorans	WP_109331693	TIGR03962	TRUE	WP_109331687	TIGR03970	TRUE	TRUE	TRUE	NA
Rhodococcus pseudokoreensis	WP_206005551	TIGR03962	TRUE	WP_206005545	TIGR03970	TRUE	TRUE	TRUE	NA
Rhodococcus pyridinivorans	WP_006553544	TIGR03962	TRUE	WP_006553534	TIGR03970	TRUE	TRUE	TRUE	NA
Rhodococcus qingshengii	WP_209921383	TIGR03962	TRUE	WP_042453298	TIGR03970	TRUE	TRUE	TRUE	NA
Rhodococcus rhodochrous	WP_016696155	TIGR03962	TRUE	WP_037192606	TIGR03970	TRUE	TRUE	TRUE	NA
Rhodococcus ruber	WP_003937691	TIGR03962	TRUE	WP_003937358	TIGR03970	TRUE	TRUE	TRUE	NA
Rhodococcus sp. 008	WP_003942089	TIGR03962	TRUE	WP_065352155	TIGR03970	TRUE	TRUE	TRUE	NA
Rhodococcus sp. 2G	WP_019291268	TIGR03962	TRUE	WP_071935488	TIGR03970	TRUE	TRUE	TRUE	NA
Rhodococcus sp. ABRD24	WP_131576675	TIGR03962	TRUE	WP_131576667	TIGR03970	TRUE	TRUE	TRUE	NA
Rhodococcus sp. B7740	WP_032397572	TIGR03962	TRUE	WP_045196000	TIGR03970	TRUE	TRUE	TRUE	NA
Rhodococcus sp. DMU1	WP_006930977	TIGR03962	TRUE	WP_168579870	TIGR03970	TRUE	TRUE	TRUE	NA
Rhodococcus sp. GA1	WP_019291268	TIGR03962	TRUE	WP_255025811	TIGR03970	TRUE	TRUE	TRUE	NA
Rhodococcus sp. H-CA8f	WP_003942089	TIGR03962	TRUE	WP_097387624	TIGR03970	TRUE	TRUE	TRUE	NA
Rhodococcus sp. LW-XY12	WP_019291268	TIGR03962	TRUE	WP_219129329	TIGR03970	TRUE	TRUE	TRUE	NA
Rhodococcus sp. M8	WP_006930977	TIGR03962	TRUE	WP_072635698	TIGR03970	TRUE	TRUE	TRUE	NA
Rhodococcus sp. MTM3W5.2	WP_077040771	TIGR03962	TRUE	WP_077040778	TIGR03970	TRUE	TRUE	TRUE	NA
Rhodococcus sp. P1Y	WP_121113954	TIGR03962	TRUE	WP_121113973	TIGR03970	TRUE	TRUE	TRUE	NA
Rhodococcus sp. RDE2	WP_229565311	TIGR03962	TRUE	WP_229565305	TIGR03970	TRUE	TRUE	TRUE	NA
Rhodococcus sp. SGAir0479	WP_137799490	TIGR03962	TRUE	WP_137799483	TIGR03970	TRUE	TRUE	TRUE	NA
Rhodococcus sp. USK13	WP_213577127	TIGR03962	TRUE	WP_213577132	TIGR03970	TRUE	TRUE	TRUE	NA
Rhodococcus sp. W8901	WP_174912435	TIGR03962	TRUE	WP_254622619	TIGR03970	TRUE	TRUE	TRUE	NA
Rhodococcus sp. WAY2	WP_159925555	TIGR03962	TRUE	WP_159925565	TIGR03970	TRUE	TRUE	TRUE	NA
Rhodococcus sp. WB1	WP_029544993	TIGR03962	TRUE	WP_065922334	TIGR03970	TRUE	TRUE	TRUE	NA
Rhodococcus sp. WB9	WP_007295767	TIGR03962	TRUE	WP_144286028	TIGR03970	TRUE	TRUE	TRUE	NA
Rhodococcus sp. WMMA185	WP_070377796	TIGR03962	TRUE	WP_070377807	TIGR03970	TRUE	TRUE	TRUE	NA
Rhodococcus sp. X156	WP_127781980	TIGR03962	TRUE	WP_127782213	TIGR03970	FALSE	TRUE	TRUE	NA
Rhodococcus sp. ZPP	WP_109331693	TIGR03962	TRUE	WP_208961164	TIGR03970	TRUE	TRUE	TRUE	NA
Rhodococcus triatomae	WP_072738325	TIGR03962	TRUE	WP_072738319	TIGR03970	TRUE	TRUE	TRUE	NA
Rubrobacter indicoceani	WP_119065633	TIGR03962	TRUE	NA	NA	NA	FALSE	FALSE	NA
Rubrobacter marinus	WP_207955991	TIGR03962	TRUE	NA	NA	NA	FALSE	FALSE	WP_166397709
Rubrobacter radiotolerans	WP_051589842	TIGR03962	TRUE	NA	NA	NA	FALSE	FALSE	NA
Rubrobacter xylanophilus	WP_011566066	TIGR03962	TRUE	NA	NA	NA	FALSE	FALSE	WP_198004906
Saccharopolyspora erythraea	WP_009947185	TIGR03962	TRUE	NA	NA	NA	FALSE	FALSE	WP_011873819
Saccharopolyspora gloriosae	WP_184478526	TIGR03962	TRUE	NA	NA	NA	FALSE	FALSE	WP_184478599
Saccharopolyspora pogona	WP_190816747	TIGR03962	TRUE	NA	NA	NA	FALSE	FALSE	WP_190813049
Saccharopolyspora sp. ASAGF58	WP_168588521	TIGR03962	TRUE	NA	NA	NA	FALSE	FALSE	WP_168588401
Saccharopolyspora spinosa	WP_010310365	TIGR03962	TRUE	NA	NA	NA	FALSE	FALSE	WP_010307517
Salinibacterium sp. ZJ450	WP_166870958	TIGR03962	TRUE	WP_166870950	TIGR03970	TRUE	TRUE	TRUE	NA
Skermania piniformis	WP_066466880	TIGR03962	TRUE	WP_066466656	TIGR03970	TRUE	TRUE	TRUE	NA
Sphaerobacter thermophilus	WP_012873301	TIGR03962	TRUE	NA	NA	NA	FALSE	FALSE	NA
Spiractinospora alimapuensis	WP_236543126	TIGR03962	TRUE	NA	NA	TRUE	FALSE	FALSE	WP_236543130
Streptomyces asoensis	WP_171400577	TIGR03962	TRUE	WP_171400575	TIGR03970	TRUE	TRUE	TRUE	NA
Streptomyces broussonetiae	WP_158918946	TIGR03962	TRUE	WP_233273288	TIGR03970	TRUE	TRUE	TRUE	NA
Streptomyces hygroscopicus	WP_014671058	TIGR03962	TRUE	NA	NA	NA	FALSE	FALSE	WP_014669038
Streptomyces malaysiensis	WP_167504674	TIGR03962	TRUE	WP_167505551	TIGR03970	TRUE	TRUE	TRUE	NA
Streptomyces prasinus	WP_055605748	TIGR03962	TRUE	WP_055605745	TIGR03970	TRUE	TRUE	TRUE	NA
Streptomyces sp. SAT1	WP_168720396	TIGR03962	TRUE	NA	NA	NA	FALSE	FALSE	WP_168720449
Streptomyces tuirus	WP_190903002	TIGR03962	TRUE	NA	NA	NA	FALSE	FALSE	WP_190904249
Streptomyces viridosporus	WP_081238351	TIGR03962	TRUE	WP_081238348	TIGR03970	TRUE	TRUE	TRUE	NA
Streptomyces yangpuensis	WP_257858222	TIGR03962	TRUE	NA	NA	NA	FALSE	FALSE	WP_257855303
Subtercola sp. AK-R2A1-2	WP_231025302	TIGR03962	TRUE	WP_231025298	NA	TRUE	TRUE	TRUE	NA
Thermomicrobium roseum	WP_012643017	TIGR03962	TRUE	NA	NA	NA	FALSE	FALSE	NA
Thermomonospora amylolytica	WP_119730228	TIGR03962	TRUE	WP_119730225	TIGR03970	TRUE	TRUE	TRUE	NA
Thermomonospora curvata	WP_012852711	TIGR03962	TRUE	WP_012852714	TIGR03970	TRUE	TRUE	TRUE	NA
Tomitella fengzijianii	WP_143907113	TIGR03962	TRUE	WP_143907078	TIGR03970	FALSE	TRUE	TRUE	NA
Tomitella gaofuii	WP_182345900	TIGR03962	TRUE	WP_182359629	TIGR03970	FALSE	TRUE	TRUE	NA
Tsukamurella paurometabola	WP_212553385	TIGR03962	TRUE	NA	NA	NA	FALSE	FALSE	NA
Tsukamurella sp. PLM1	WP_248490237	TIGR03962	TRUE	NA	NA	NA	FALSE	FALSE	NA
Tsukamurella tyrosinosolvens	WP_068524021	TIGR03962	TRUE	WP_068524029	TIGR04542	TRUE	TRUE	TRUE	NA
Yinghuangia sp. ASG 101	WP_231776811	TIGR03962	TRUE	WP_231776815	TIGR03970	TRUE	TRUE	TRUE	NA
TRUE = protein present in the genome		COUNT	311				238	235	46
FALSE = protein not present in the genome
NA = Not Applicable
Grey: genomes missing MftC

## Sheet: Reference GMC enzymes  
GMC proteins not included in co-occurrence study but included in phylogenetic analysis
Scientific name	Description	Protein acession GMC
Chlorella variabilis	Fatty acid photodecarboxylase, chloroplastic	sp|A0A248QE08|FAP_CHLVA
Methylovorus sp. (strain MP688)	5-(hydroxymethyl)furfural oxidase	sp|E4QP00|HMFO_METS6
Komagataella phaffii (strain ATCC 76273 / CBS 7435 / CECT 11047 / NRRL Y-11430 / Wegner 21-1)	Alcohol oxidase 1	sp|F2QY27|ALOX1_KOMPC
Aspergillus niger	Glucose oxidase	sp|P13006|GOX_ASPNG
Brevibacterium sterolicum	Cholesterol oxidase	sp|P22637|CHOD_BREST
Leucoagaricus meleagris	Pyranose dehydrogenase	sp|Q3L245|PDH1_LEUMG
Acanthamoeba polyphaga mimivirus	Putative GMC-type oxidoreductase	sp|Q5UPL2|YR135_MIMIV
Arthrobacter globiformis	Choline oxidase	sp|Q7X2H8|CHOX_ARTGO
Prunus dulcis	(R)-mandelonitrile lyase 2	sp|Q945K2|MDL2_PRUDU
Phanerodontia chrysosporium	Cellobiose dehydrogenase	sp|Q01738|CDH_PHACH
Aspergillus flavus (strain ATCC 200026 / FGSC A1120 / IAM 13836 / NRRL 3357 / JCM 12722 / SRRC 167)	Glucose oxidase, putative	tr|B8MX95|B8MX95_ASPFN
Pleurotus eryngii	Aryl-alcohol oxidase	tr|O94219|O94219_PLEER
Aspergillus oryzae (strain ATCC 42149 / RIB 40)	GMC_OxRdtase_N domain-containing protein	tr|Q2UD26|Q2UD26_ASPOR
Rhizobium loti	Pyridoxine 4-oxidase	tr|Q5NT46|Q5NT46_RHILI
Trametes ochracea	Pyranose 2-oxidase	tr|Q7ZA32|Q7ZA32_TRAOC
Burkholderia cepacia	Glucose dehydrogenase	tr|Q8GQE7|Q8GQE7_BURCE
